# Supplementary material for: Korean Black Goat Extract Exerts Estrogen-like Osteoprotective Effects by Stimulating Osteoblast Differentiation in MC3T3-E1 Cells and Suppressing Osteoclastogenesis in RAW 264.7 Cells
Source: Int J Mol Sci. 2024 Jun 30;25(13):7247. doi: 10.3390/ijms25137247 (PMC11241464; doi:10.3390/ijms25137247)
Supplement: Supplementary file 1 [file ijms-25-07247-s001.zip]

Archive with 1 entries (1 files):
- ijms-3054259-supplementary.pdf
